# Supplementary material for: Aryl Hydrocarbon Receptor-Dependent inductions of omega-3 and omega-6 polyunsaturated fatty acid metabolism act inversely on tumor progression
Source: Sci Rep. 2020 May 12;10:7843. doi: 10.1038/s41598-020-64146-6 (PMC7217871; doi:10.1038/s41598-020-64146-6)
Supplement: Supplementary file 3 — Supplementary information2. [file 41598_2020_64146_MOESM3_ESM.xlsx]

## Sheet: Tumors
Supplementary Table 4. Levels of oxylipins in Hepa1-GFP-derived tumors.
w6	Tumor					w3	Tumor
		Mean	SD	+TCDD/-TCDD	p-value (t-test)*		Mean	SD	+TCDD/-TCDD	p-value (t-test)*
PGD1	-TCDD	7.66055	5.82334	1.4	0.6	-TCDD	1.52977	0.828835	1.7	0.2
	+TCDD	10.6358	6.30515			+TCDD	2.6159	1.61291
PGD2	-TCDD	189.324	135.372	1.4	0.56	-TCDD	19.0289	8.82821	1.4	0.5
	+TCDD	258.196	181.809			+TCDD	26.8256	25.0457
PGE2	-TCDD	229.827	83.1824	1.1	0.7	-TCDD	19.0289	8.82821	1.4	0.5
	+TCDD	259.542	68.0745			+TCDD	26.8256	25.0457
PGJ2	-TCDD	10.79	5.65053	2.7	0.1	-TCDD	3.36388	1.3808	1.7	0.2
	+TCDD	28.9101	13.0219			+TCDD	5.7139	3.86281
PGF2a	-TCDD	113.269	53.9358	1.8	0.1	-TCDD	42.7821	14.933	1.3	0.3
	+TCDD	204.611	107.143			+TCDD	54.9947	0.537147
PGE1	-TCDD	12.7353	6.22277	0.85	0.6	-TCDD	2.42881	1.19	1.2	0.7
	+TCDD	10.7844	2.80351			+TCDD	2.8213	1.56
TXB2	-TCDD	338.911	235.211	1.4	0.3	-TCDD	51.3858	19.572	1.6	0.42
	+TCDD	478.755	162.325			+TCDD	84.6072	93.5973
6-keto-PGF1a	-TCDD	261.068	311.457	0.87	0.87	-TCDD	76.3731	88.9815	0.36	0.57
	+TCDD	226.175	296.593			+TCDD	27.6651	21.3187
15-deoxy-PGJ2	-TCDD	11.0464	5.90351	3.4	0.09	-TCDD	5.52392	2.72651	1.8	0.14
	+TCDD	37.2438	22.2787			+TCDD	9.8768	3.85431
LXA4	-TCDD	1.63892	0.581522	1.6	0.08	-TCDD	3.49963	2.19641	0.65	0.5
	+TCDD	2.6541	0.770052			+TCDD	2.27533	0.284394
LTB4	-TCDD	4.22739	4.18874	0.52	0.5	-TCDD	3.16412	5.83093	0.41	0.7
	+TCDD	2.21675	1.27671			+TCDD	1.28337	1.29013
6-trans-LTB4	-TCDD	11.6017	3.62891	0.82	0.6	-TCDD	7.90482	8.13411	0.62	0.6
	+TCDD	9.53828	6.5863			+TCDD	4.93867	0.68214
5-oxo-ETE	-TCDD	46.3065	21.5004	0.72	0.5	-TCDD	24.7438	12.085	0.58	0.3
	+TCDD	33.5691	20.4528			+TCDD	14.2846	6.01302
12-oxo-ETE	-TCDD	706.666	512.984	1.2	0.75	-TCDD	444.058	205.374	0.75	0.5
	+TCDD	823.313	516.156			+TCDD	334.078	89.543
15-oxo-ETE	-TCDD	34.3413	23.4378	2	0.2	-TCDD	24.4776	7.76379	0.52	0.1
	+TCDD	68.1811	39.1825			+TCDD	12.8262	2.62811
5-HETE	-TCDD	274.586	146.412	0.62	0.3	-TCDD	153.358	184.523	0.5	0.6
	+TCDD	169.757	75.629			+TCDD	76.9203	36.7779
8-HETE	-TCDD	94.9739	40.2063	1.1	0.7	-TCDD	52.7105	11.35	0.66	0.1
	+TCDD	100.945	44.6117			+TCDD	34.7055	5.63505
9-HETE	-TCDD	100.732	43.522	1.1	0.7	-TCDD	52.4584	14.3861	0.76	0.3
	+TCDD	108.285	40.7273			+TCDD	39.6358	4.42843
11-HETE	-TCDD	1057.95	370.473	1.2	0.1	-TCDD	296.072	44.3201	0.86	0.4
	+TCDD	1296.76	422.474			+TCDD	255.901	67.4864
12-HETE	-TCDD	2234.42	1313.4	1	0.96	-TCDD	1047.14	551.479	0.52	0.3
	+TCDD	2280.92	1260.98			+TCDD	539.743	365.032
15-HETE	-TCDD	881.473	267.282	1.1	0.4	-TCDD	247.066	43.2577	0.66	0.1
	+TCDD	968.01	357.583			+TCDD	162.76	29.5635
20-HETE	-TCDD	73.4715	7.39936	0.97	0.77	-TCDD	33.2894	9.46781	0.84	0.6
	+TCDD	71.5024	10.6841			+TCDD	27.9204	21.2623
9-oxo-ODE	-TCDD	21.8903	8.4712	2.4	0.0082	-TCDD	39.8534	16.0032	0.75	0.45
	+TCDD	52.3197	13.2177			+TCDD	29.8278	7.15724
9-HODE	-TCDD	308.822	132.287	1.2	0.5	-TCDD	148.388	32.4468	1.2	0.78
	+TCDD	379.745	79.9056			+TCDD	177.194	82.2039
13-HODE	-TCDD	466.206	133.216	1.1	0.5	-TCDD	216.857	49.865	0.98	0.9
	+TCDD	525.477	36.5992			+TCDD	212.47	84.9469
9(10)-EpOME	-TCDD	109.712	72.7138	0.98	0.956	-TCDD	76.5008	23.8395	2	0.02
	+TCDD	107.388	37.9083			+TCDD	149.768	36.3076
12(13)-EpOME	-TCDD	85.2484	52.1549	1	0.96	-TCDD	59.0877	24.0798	2.3	0.05
	+TCDD	86.522	27.1121			+TCDD	133.377	58.6728
9,10-DiHOME	-TCDD	8.47341	4.25188	0.85	0.5	-TCDD	4.97241	1.81394	2	0.04
	+TCDD	7.20505	1.08381			+TCDD	9.93385	3.0201
12,13-DiHOME	-TCDD	17.4475	6.15616	0.83	0.5	-TCDD	8.48036	2.57194	1.7	0.1
	+TCDD	14.529	3.25293			+TCDD	14.4206	4.69396
15,16-EpODE	-TCDD	1.45164	0.721113	0.97	0.93	-TCDD	1.43685	0.325746	2.2	0.05
	+TCDD	1.41326	0.593897			+TCDD	3.123	1.58663
9,10,13-TriHOME	-TCDD	42.8802	17.2208	1.3	0.5	-TCDD	51.5436	19.915	1.1	0.7
	+TCDD	57.343	27.6617			+TCDD	58.3307	31.5908
9,12,13-TriHOME	-TCDD	97.6153	33.3276	1.2	0.7	-TCDD	117.356	48.8322	1.4	0.5
	+TCDD	120.057	75.9364			+TCDD	158.77	96.2728
9-HOTrE	-TCDD	0.637871	0.175975	1.7	0.2	-TCDD	0.901361	0.274754	1.6	0.1
	+TCDD	1.09913	0.554823			+TCDD	1.47555	0.292156
13-HOTrE	-TCDD	1.73209	0.349221	1.1	0.7	-TCDD	1.94844	0.418687	1.2	0.3
	+TCDD	1.94102	0.806091			+TCDD	2.34617	0.223481
8(9)-EpETE	-TCDD	7.39435	5.70093	1.5	0.4	-TCDD	14.2933	8.51546	1.7	0.3
	+TCDD	11.1644	6.32072			+TCDD	24.4641	15.6256
11(12)-EpETE	-TCDD	1.25274	0.910915	2.7	0.4	-TCDD	48.8067	16.3687	1.8	0.1
	+TCDD	3.38762	2.85718			+TCDD	88.9689	31.509
14,15-EpETE	-TCDD	1.55232	1.32653	3.2	0.2	-TCDD	86.6595	26.2427	1.4	0.3
	+TCDD	4.90054	3.59204			+TCDD	117.334	48.5425
17,18-EpETE	-TCDD	1.79235	1.17873	3.4	0.2	-TCDD	104.925	34.636	1.5	0.2
	+TCDD	6.07809	4.2062			+TCDD	158.744	78.9362
5,6-DiHETE	-TCDD	0.447355	0.188059	0.84	0.8	-TCDD	0.533704	0.767605	1.4	0.7
	+TCDD	0.376708	0.289095			+TCDD	0.769458	0.133644
8,9-DiHETE	-TCDD	3.26467	0.638909	0.99	0.9	-TCDD	3.8084	0.674486	1.1	0.5
	+TCDD	3.22419	0.494168			+TCDD	4.35123	1.33917
11,12-DiHETE	-TCDD	1.75919	0.365992	1.2	0.3	-TCDD	1.60367	0.502465	1.7	0.06
	+TCDD	2.17114	0.412411			+TCDD	2.65072	0.404302
14,15-DiHETE	-TCDD	2.17564	0.261713	1.5	0.1	-TCDD	2.19096	0.396514	2	0.03
	+TCDD	3.18435	0.490309			+TCDD	4.34852	1.37921
17,18-DiHETE	-TCDD	19.5078	2.57426	1.2	0.3	-TCDD	18.0525	1.48331	1.5	0.002
	+TCDD	23.0048	5.57844			+TCDD	27.2782	1.33603
5-HEPE	-TCDD	7.18392	3.37766	2.2	0.3	-TCDD	660.188	1108.75	0.28	0.6
	+TCDD	15.9917	14.5708			+TCDD	184.418	129.848
8-HEPE	-TCDD	11.5571	10.3072	3.3	0.1	-TCDD	574.699	207.333	1.2	0.4
	+TCDD	38.2193	20.7646			+TCDD	712.603	20.0511
12-HEPE	-TCDD	14.7158	11.4071	1.5	0.42	-TCDD	433.78	140.65	1.4	0.2
	+TCDD	22.2568	13.4392			+TCDD	587.064	115.928
15-HEPE	-TCDD	10.8761	4.96594	3.4	0.1	-TCDD	371.475	141.353	0.71	0.4
	+TCDD	36.9736	26.0764			+TCDD	262.582	94.1655
7,8-EpDPE	-TCDD	237.873	133.166	2	0.2	-TCDD	1361.36	480.13	2.3	0.01
	+TCDD	472.562	137.234			+TCDD	3151.96	763.571
10,11-EpDPE	-TCDD	20.7513	14.5111	1.9	0.3	-TCDD	127.286	32.4846	1.9	0.01
	+TCDD	38.645	15.6176			+TCDD	236.525	34.6177
13,14-EpDPE	-TCDD	15.9939	12.2817	1.6	0.5	-TCDD	87.8348	29.7269	1.9	0.04
	+TCDD	24.9242	12.1893			+TCDD	168.521	47.8541
16,17-EpDPE	-TCDD	17.2526	12.8617	1.6	0.4	-TCDD	97.513	28.9139	1.7	0.07
	+TCDD	28.4037	15.2168			+TCDD	168.413	56.3539
19,20-EpDPE	-TCDD	21.9845	16.7066	1.7	0.4	-TCDD	132.95	52.9522	1.9	0.12
	+TCDD	37.8447	18.4629			+TCDD	254.456	137.948
4,5-DiHDPE	-TCDD	3.2043	1.34406	2.2	0.08	-TCDD	18.1403	9.51324	0.83	0.7
	+TCDD	6.97895	3.00774			+TCDD	14.9824	8.8853
7,8-DiHDPE	-TCDD	1.23401	0.0770752	2.6	0.04	-TCDD	7.8202	2.56824	1.1	0.8
	+TCDD	3.17674	1.04654			+TCDD	8.36287	2.89446
10,11-DiHDPE	-TCDD	1.10373	0.348971	3.5	0.01	-TCDD	7.59151	2.42881	1.3	0.4
	+TCDD	3.85851	0.614195			+TCDD	9.61605	3.33726
13,14-DiHDPE	-TCDD	1.32909	0.341051	2.7	0.02	-TCDD	7.22481	1.39972	1.2	0.3
	+TCDD	3.6402	0.846476			+TCDD	8.91514	2.63929
16,17-DiHDPE	-TCDD	3.22206	0.552408	3.4	0.01	-TCDD	19.7393	4.38633	1.5	0.1
	+TCDD	11.082	1.87275			+TCDD	29.5224	6.90636
19,20-DiHDPE	-TCDD	21.4154	2.3201	2.7	0.1	-TCDD	174.917	64.9451	0.85	0.6
	+TCDD	58.671	28.9793			+TCDD	148.132	3.04164
17-HDoHE	-TCDD	71.6819	18.2458	1.5	0.15	-TCDD	381.686	136.401	0.47	0.1
	+TCDD	109.922	42.7977			+TCDD	180.688	91.4237
5,6-DiHETrE	-TCDD	6.53623	2.49159	1.2	0.6	-TCDD	3.49906	1.46583	0.94	0.9
	+TCDD	7.52604	2.67959			+TCDD	3.29211	0.561086
8,9-DiHETrE	-TCDD	13.8796	1.47884	1.2	0.2	-TCDD	6.18805	1.75319	1.2	0.5
	+TCDD	16.99	3.59424			+TCDD	7.23242	0.656299
11,12-DiHETrE	-TCDD	11.3743	2.00176	1.5	0.1	-TCDD	4.31379	1.24038	1.5	0.1
	+TCDD	16.6551	3.83143			+TCDD	6.27165	0.195682
14,15-DiHETrE	-TCDD	13.4147	1.84644	1.3	0.3	-TCDD	4.53354	1.12787	1.6	0.04
	+TCDD	17.3521	5.36744			+TCDD	7.03849	0.949695
5(6)-EpETrE	-TCDD	493.865	271.433	1.3	0.3	-TCDD	190.59	132.95	2.8	0.01
	+TCDD	638.127	165.098			+TCDD	535.309	163.52
8(9)-EpETrE	-TCDD	114.704	72.7544	1.1	0.8	-TCDD	45.7141	28.31	1.9	0.1
	+TCDD	124.495	43.4891			+TCDD	86.7929	32.79
11(12)-EpETrE	-TCDD	264.874	218.344	0.94	0.8	-TCDD	84.6571	57.56	2.2	0.3
	+TCDD	249.94	101.023			+TCDD	183.654	99.18
14(15)-EpETrE	-TCDD	312.859	262.036	0.82	0.8	-TCDD	91.9938	69.13	1.7	0.1
	+TCDD	257.194	143.667			+TCDD	159.733	113.56
*	p < 0.05
**	p < 0.01
***	p < 0.001

## Sheet: Lungs
Oxylipin levels in lungs.
w6	Lung	Lung				w3		Lung
		Mean	SD	+TCDD/-TCDD	p-value (t-test)*			Mean	SD	+TCDD/-TCDD	p-value (t-test)*
PGD1	-TCDD	317.139	131.887	9.1	0.25583	TPPU+	-TCDD	54.505	44.5265	3.6	0.133214
	+TCDD	2891.13	4429.79				+TCDD	195.103	126.408
PGD2	-TCDD	4489.36	1686.8	2.2	0.00285669	TPPU+	-TCDD	580.867	424.592	2.7	0.149344
	+TCDD	9840.96	950.796				+TCDD	1548.4	851.396
PGE2	-TCDD	4160.35	1359.9	2.4	0.000771173	TPPU+	-TCDD	2602.32	1795.07	1.3	0.435725
	+TCDD	9812.56	2143.36				+TCDD	3335.09	759.557
PGJ2	-TCDD	78.8993	30.1917	3.1	0.00342134	TPPU+	-TCDD	26.8074	23.6692	1.5	0.410807
	+TCDD	248.483	44.6944				+TCDD	39.3245	8.16925
PGF2a	-TCDD	640.977	246.24	2.7	0.000622851	TPPU+	-TCDD	661.108	447.799	1	0.976689
	+TCDD	1739.06	352.585				+TCDD	666.564	343.812
PGE1	-TCDD	1024.15	851.596	1.7	0.207962	TPPU+	-TCDD	531.591	390.268	1.6	0.378996
	+TCDD	1767.17	322.338				+TCDD	870.089	627.908
PGE3	-TCDD	76.1213	29.036	1.5	0.131207	TPPU+	-TCDD	291.107	225.599	1.2	0.710869
	+TCDD	115.869	23.146				+TCDD	343.388	73.6362
PGD3	-TCDD	66.2019	31.866	0.97	0.951338	TPPU+	-TCDD	614.284	851.461	0.22	0.299658
	+TCDD	64.4258	34.0795				+TCDD	135.783	153.835
TXB2	-TCDD	1065.43	345.529	3.9	0.0398929	TPPU+	-TCDD	427.878	203.944	1.7	0.145888
	+TCDD	4116.9	1610.19				+TCDD	720.954	272.95
6-keto-PGF1a	-TCDD	25747.9	4878.81	3.1	0.000333015	TPPU+	-TCDD	11726.3	5308.03	1.3	0.293187
	+TCDD	81017.1	16217.5				+TCDD	15056.1	3254.57
15-deoxy-PGJ2	-TCDD	30.9826	10.3414	2.6	0.0006782	TPPU+	-TCDD	6.92122	3.00683	1.7	0.191076
	+TCDD	80.3691	14.9555				+TCDD	12.0387	4.98096
LXA4	-TCDD	5.88652	0.930468	2.3	0.00181066	TPPU+	-TCDD	3.02633	1.55025	1	0.985258
	+TCDD	13.5236	2.98452				+TCDD	3.04131	0.365359
LTB4	-TCDD	39.6887	27.8115	0.5	0.238642	TPPU+	-TCDD	7.4026	6.77524	1.6	0.310447
	+TCDD	19.7499	18.752				+TCDD	11.5177	4.01214
6-trans-LTB4	-TCDD	25.0172	6.39135	3.6	0.0193155	TPPU+	-TCDD	15.2421	6.52838	1	0.855498
	+TCDD	89.6874	41.8281				+TCDD	15.5157	6.00807
5-oxo-ETE	-TCDD	143.486	71.593	1.2	0.12266	TPPU+	-TCDD	235.815	67.669	1.1	0.419431
	+TCDD	174.324	55.4845				+TCDD	253.466	62.6682
12-oxo-ETE	-TCDD	3688.26	3128.97	4.4	0.0151546	TPPU+	-TCDD	3118.28	2277.79	0.94	0.882835
	+TCDD	16071.2	3745.51				+TCDD	2932.13	1655.84
15-oxo-ETE	-TCDD	58.5659	21.0073	3.3	0.00031034	TPPU+	-TCDD	21.5742	13.246	1.4	0.396336
	+TCDD	191.192	35.9596				+TCDD	30.7813	9.52685
5-HETE	-TCDD	85.7455	43.5829	1.8	0.0957131	TPPU+	-TCDD	41.5629	17.089	1.1	0.662631
	+TCDD	157.777	31.4987				+TCDD	47.2098	14.1883
8-HETE	-TCDD	196.622	89.9524	2.2	0.0351994	TPPU+	-TCDD	163.695	86.0631	1.1	0.747242
	+TCDD	427.889	87.0332				+TCDD	182.731	86.6947
9-HETE	-TCDD	9.12607	3.61528	2.2	0.0712751	TPPU+	-TCDD	20.4394	9.25884	0.47	0.103096
	+TCDD	20.1131	10.1221				+TCDD	9.58014	5.47249
11-HETE	-TCDD	3870.63	1290.09	2.6	0.00341901	TPPU+	-TCDD	2198.6	952.595	1.2	0.334086
	+TCDD	10035	2349.29				+TCDD	2732.38	1107.52
12-HETE	-TCDD	29082.5	13711.6	2.4	0.0356053	TPPU+	-TCDD	32011.6	19921.8	1.1	0.832889
	+TCDD	68435.6	15857.1				+TCDD	34856.6	19572.1
15-HETE	-TCDD	3459.23	1058.41	2.5	0.0064568	TPPU+	-TCDD	1910.79	873.713	1.2	0.446876
	+TCDD	8601.63	2230.76				+TCDD	2315.29	867.845
9-oxo-ODE	-TCDD	82.1641	22.1767	2.1	0.000860891	TPPU+	-TCDD	34.0082	18.2027	1.2	0.57899
	+TCDD	171.116	26.6349				+TCDD	40.3055	8.3817
13-oxo-ODE	-TCDD	6.68173	1.76391	3.8	0.00644814	TPPU+	-TCDD	1.92395	1.4682	1.5	0.481267
	+TCDD	25.2714	8.25153				+TCDD	2.93157	1.65323
9-HODE	-TCDD	6215.58	1115.97	0.97	0.549285	TPPU+	-TCDD	1743.62	880.826	0.97	0.905011
	+TCDD	6018.22	1632.05				+TCDD	1693.54	63.4258
13-HODE	-TCDD	4746.11	861.857	0.93	0.649023	TPPU+	-TCDD	1694.92	745.541	0.85	0.478905
	+TCDD	4418.73	1647.6				+TCDD	1438.01	232.829
9(10)-EpOME	-TCDD	36.9695	10.4106	0.64	0.00858407	TPPU+	-TCDD	29.6172	7.74991	0.93	0.716737
	+TCDD	23.5855	5.67463				+TCDD	27.4917	5.65051
12(13)-EpOME	-TCDD	44.3534	12.4657	0.6	0.00387858	TPPU+	-TCDD	30.6944	7.11586	0.86	0.455498
	+TCDD	26.4163	7.78106				+TCDD	26.4317	5.69358
9,10-DiHOME	-TCDD	8.59499	5.78532	0.61	0.220774	TPPU+	-TCDD	6.65765	4.69308	0.41	0.210922
	+TCDD	5.25762	2.76798				+TCDD	2.73074	1.5355
12,13-DiHOME	-TCDD	11.0825	7.63135	0.97	0.944962	TPPU+	-TCDD	6.7739	5.08459	0.88	0.8046
	+TCDD	10.8044	2.37837				+TCDD	5.95535	2.11521
9,10-EpODE	-TCDD	0.669663	0.255715	1	0.909229	TPPU+	-TCDD	0.798138	0.506491	1.3	0.611719
	+TCDD	0.701288	0.47264				+TCDD	1.06772	0.716129
12,13-EpODE	-TCDD	0.272022	0.0035216	0.25	0.0237945	TPPU+	-TCDD	0.645257	0.209749	0.56	0.221577
	+TCDD	0.0677588	0.0909445				+TCDD	0.363189	0.376918
15,16-EpODE	-TCDD	2.82125	1.56146	0.78	0.57865	TPPU+	-TCDD	3.30945	1.76447	1	0.974389
	+TCDD	2.19833	1.19312				+TCDD	3.34074	1.64669
9,10,13-TriHOME	-TCDD	108.255	56.7084	0.77	0.490174	TPPU+	-TCDD	86.307	57.0457	0.56	0.281591
	+TCDD	83.5174	30.1511				+TCDD	48.205	12.8576
9,12,13-TriHOME	-TCDD	166.006	99.1323	0.76	0.508381	TPPU+	-TCDD	134.344	91.9648	0.64	0.385142
	+TCDD	126.588	45.0001				+TCDD	86.0214	25.7317
15,16-DiHODE	-TCDD	1.08448	0.3823	1.2	0.510612	TPPU+	-TCDD	1.94198	0.79415	0.63	0.192867
	+TCDD	1.29898	0.583254				+TCDD	1.22779	0.794258
9-HOTrE	-TCDD	3.45595	0.997785	1.2	0.283456	TPPU+	-TCDD	4.94575	2.92997	0.52	0.167648
	+TCDD	4.02536	0.934025				+TCDD	2.58218	0.363148
13-HOTrE	-TCDD	26.7261	24.0127	0.99	0.985641	TPPU+	-TCDD	17.8662	11.3389	0.78	0.386852
	+TCDD	26.4862	11.6942				+TCDD	13.9849	4.79737
8(9)-EpETE	-TCDD	1.12164	0.705319	2	0.214576	TPPU+	-TCDD	18.2971	6.65956	0.69	0.0931543
	+TCDD	2.20473	1.44241				+TCDD	12.536	3.52128
11(12)-EpETE	-TCDD	2.36287	1.01887	2.7	0.0495546	TPPU+	-TCDD	13.9599	6.6301	0.78	0.558142
	+TCDD	6.44574	2.96063				+TCDD	10.9461	4.0244
14,15-EpETE	-TCDD	0.906187	0.539124	1.1	0.72611	TPPU+	-TCDD	14.4965	4.36314	0.89	0.589912
	+TCDD	0.997672	0.346327				+TCDD	12.9449	3.0702
17,18-EpETE	-TCDD	2.68869	0.606195	1.5	0.0190322	TPPU+	-TCDD	27.3221	5.73632	0.91	0.536902
	+TCDD	4.12745	0.786249				+TCDD	24.7292	6.81846
5,6-DiHETE	-TCDD	1.97027	2	1.3	0.695749	TPPU+	-TCDD	0.437294	0.16441	1.1	0.784697
	+TCDD	2.48241	1.02792				+TCDD	0.497377	0.368085
5,15-DiHETE	-TCDD	7.15304	4.07042	2.7	0.0258524	TPPU+	-TCDD	2.13767	0.88767	1.4	0.363081
	+TCDD	19.0426	7.53706				+TCDD	2.91862	1.7847
8,9-DiHETE	-TCDD	2.33853	1.12049	4.5	0.00646536	TPPU+	-TCDD	2.94159	0.909968	1.1	0.55399
	+TCDD	10.5366	3.05502				+TCDD	3.30185	0.46185
8,15-DiHETE	-TCDD	13.5658	6.46877	1.9	0.0225329	TPPU+	-TCDD	6.46527	3.25131	0.97	0.886233
	+TCDD	26.1291	6.39564				+TCDD	6.25278	2.0408
11,12-DiHETE	-TCDD	0.800127	0.317302	3.2	0.0113355	TPPU+	-TCDD	1.54871	0.567435	1.4	0.116457
	+TCDD	2.52815	0.645821				+TCDD	2.13324	0.367074
14,15-DiHETE	-TCDD	3.1359	2.48869	4.1	0.0331175	TPPU+	-TCDD	1.96529	0.522123	1.5	0.0142288
	+TCDD	12.7498	5.17016				+TCDD	3.03643	0.538246
17,18-DiHETE	-TCDD	3.93702	0.814397	1.5	0.0706994	TPPU+	-TCDD	18.1254	3.81129	1.2	0.154587
	+TCDD	5.72217	1.06546				+TCDD	22.6091	4.91144
11,12,15-TriHETrE	-TCDD	220.965	36.308	1.8	0.0294124	TPPU+	-TCDD	116.253	41.9932	1.2	0.413708
	+TCDD	390.104	104.383				+TCDD	141.231	37.9039
5-HEPE	-TCDD	7	3.87257	1.7	0.158569	TPPU+	-TCDD	50.491	14.5107	0.91	0.739226
	+TCDD	11.8452	2.56938				+TCDD	46.1192	14.9338
8-HEPE	-TCDD	13.6759	8.21731	3.5	0.0138827	TPPU+	-TCDD	123.247	27.9245	0.83	0.366868
	+TCDD	48.2748	11.9151				+TCDD	102.479	48.1599
12-HEPE	-TCDD	371.015	310.683	4.4	0.0123083	TPPU+	-TCDD	285.603	176.109	0.99	0.968713
	+TCDD	1649.76	360.032				+TCDD	282.103	136.166
15-HEPE	-TCDD	158.324	41.9653	1	0.986462	TPPU+	-TCDD	1049.48	254.436	0.95	0.779405
	+TCDD	157.619	66.9171				+TCDD	1000.14	406.151
7,8-EpDPE	-TCDD	260.683	87.4294	1.3	0.444334	TPPU+	-TCDD	461.822	191.299	0.99	0.959145
	+TCDD	333.852	116.702				+TCDD	456.151	80.1067
10,11-EpDPE	-TCDD	14.3441	4.6109	1.2	0.501359	TPPU+	-TCDD	31.2064	10.7672	1.1	0.815596
	+TCDD	17.1841	5.29168				+TCDD	32.9579	7.57643
13,14-EpDPE	-TCDD	7.53775	2.47673	1.3	0.44491	TPPU+	-TCDD	17.1895	6.33864	1.3	0.200721
	+TCDD	9.61013	3.37854				+TCDD	22.7603	4.87471
16,17-EpDPE	-TCDD	7.03064	2.52755	1.2	0.591467	TPPU+	-TCDD	19.8739	8.19665	1.1	0.763184
	+TCDD	8.1682	2.60564				+TCDD	21.1505	3.80043
19,20-EpDPE	-TCDD	24.5764	7.52027	1.1	0.70985	TPPU+	-TCDD	47.0165	14.3414	1.1	0.471192
	+TCDD	26.7214	6.00911				+TCDD	53.3755	7.10865
4,5-DiHDPE	-TCDD	12.4093	4.95623	1	0.928786	TPPU+	-TCDD	12.1986	4.82517	1.1	0.673888
	+TCDD	12.6799	2.31607				+TCDD	13.8012	3.87648
7,8-DiHDPE	-TCDD	1.71383	0.580606	1.5	0.11065	TPPU+	-TCDD	2.26252	1.03632	1.5	0.218199
	+TCDD	2.61707	0.573498				+TCDD	3.33007	0.9
10,11-DiHDPE	-TCDD	1.99505	0.811419	1.4	0.213369	TPPU+	-TCDD	3.31642	1.01094	1.3	0.20405
	+TCDD	2.89153	0.811476				+TCDD	4.18033	0.63091
13,14-DiHDPE	-TCDD	1.87575	0.833513	1.4	0.151096	TPPU+	-TCDD	3.30827	1.12866	1.3	0.313262
	+TCDD	2.61209	0.462141				+TCDD	4.16668	0.65431
16,17-DiHDPE	-TCDD	7.54978	1.78343	0.88	0.532571	TPPU+	-TCDD	16.4907	4.94407	0.92	0.508812
	+TCDD	6.62982	2.0648				+TCDD	15.2209	3.67009
19,20-DiHDPE	-TCDD	88.5146	22.7314	1.4	0.238013	TPPU+	-TCDD	142.051	46.655	1.2	0.285118
	+TCDD	120.109	34.3019				+TCDD	170.113	15.7256
17-HDoHE	-TCDD	12873.1	10215.9	1.4	0.560984	TPPU+	-TCDD	28560.4	21807.1	0.79	0.435796
	+TCDD	17629.9	14070.1				+TCDD	22668.3	12652.4
5,6-DiHETrE	-TCDD	2.18799	0.823585	1.3	0.227287	TPPU+	-TCDD	1.73863	0.480606	1	0.854463
	+TCDD	2.83245	0.549119				+TCDD	1.78314	0.154359
8,9-DiHETrE	-TCDD	5.98054	2.75737	1.5	0.257313	TPPU+	-TCDD	3.15973	0.73173	1.5	0.0512802
	+TCDD	8.91531	2.76839				+TCDD	4.71515	1.14951
11,12-DiHETrE	-TCDD	5.56511	1.98364	8.3	0.0110978	TPPU+	-TCDD	3.42401	1.11836	1.9	0.014073
	+TCDD	46.0011	18.9587				+TCDD	6.64378	0.818856
14,15-DiHETrE	-TCDD	6.7565	2.05675	3	0.00242585	TPPU+	-TCDD	4.47437	1.47363	1.8	0.0216041
	+TCDD	20.2272	3.33909				+TCDD	7.91465	1.18668
15(S)-HETrE	-TCDD	736.597	188.84	3	0.0156851	TPPU+	-TCDD	610.06	285.774	1.3	0.249257
	+TCDD	2173.68	619.217				+TCDD	823.207	311.853
5(6)-EpETrE	-TCDD	176.898	66.2463	1.3	0.158045	TPPU+	-TCDD	157.745	57.6357	0.94	0.77355
	+TCDD	229.373	78.9559				+TCDD	148.936	27.7063
8(9)-EpETrE	-TCDD	48.1142	18.5571	3.5	0.0050619	TPPU+	-TCDD	43.3607	16.1592	0.85	0.31948
	+TCDD	168.419	36.3921				+TCDD	36.9635	12.7917
11(12)-EpETrE	-TCDD	57.0496	22.5736	1.5	0.0398929	TPPU+	-TCDD	44.6673	18.5887	1.1	0.599183
	+TCDD	86.8099	32.2372				+TCDD	50.7432	10.3566
14(15)-EpETrE	-TCDD	30.6507	10.7087	1.5	0.0188779	TPPU+	-TCDD	34.5903	12.3308	0.99	0.961574
	+TCDD	45.8699	12.9761				+TCDD	34.3024	10.6756
	*	p < 0.05
	**	p < 0.01
	***	p < 0.001

## Sheet: Livers
Oxylipin levels in livers.
w6	Liver					w3		Liver
		Mean	SD	+TCDD/-TCDD	p-value (t-test)*			Mean	SD	+TCDD/-TCDD	p-value (t-test)*
PGD1	-TCDD	2.6	0.7	1.7	0.00533971	TPPU+	-TCDD	3.5	1.6	0.74	0.27276
	+TCDD	4.4	0.8				+TCDD	2.6	0.6
PGD2	-TCDD	11.1	10.1	2.6	0.0240678	TPPU+	-TCDD	4.5	4.9	0.96	0.930044
	+TCDD	28.4	9.6				+TCDD	4.3	0.6
PGE2	-TCDD	4.6	N/A	0.33	N/A	TPPU+	-TCDD	N/A	N/A	N/A	N/A
	+TCDD	1.5	N/A				+TCDD	N/A	N/A
PGJ2	-TCDD	0.1	N/A	N/A	N/A	TPPU+	-TCDD	5.8	N/A	0.034	N/A
	+TCDD	N/A	N/A				+TCDD	0.2	N/A
PGF2a	-TCDD	63.5	39.8	1.6	0.13761	TPPU+	-TCDD	2.7	2.4	1.1	0.878361
	+TCDD	98.9	26.8				+TCDD	2.9	1.5
PGE1	-TCDD	53	31.1	1.4	0.281036	TPPU+	-TCDD	4.1	2.1	0.85	0.64063
	+TCDD	72.2	20.3				+TCDD	3.5	1.8
PGE3	-TCDD	0.1	0.1	1	1	TPPU+	-TCDD	0.4	0.5	1.5	0.504701
	+TCDD	0.1	0.1				+TCDD	0.6	0.4
PGD3	-TCDD	N/A	N/A	N/A	N/A	TPPU+	-TCDD	1.2	1.5	1.3	0.732165
	+TCDD	0.1	N/A				+TCDD	1.6	0.5
15-deoxy-PGJ2	-TCDD	3.8	0.5	0.82	0.0277372	TPPU+	-TCDD	8.8	2.6	0.47	0.00478599
	+TCDD	3.1	0.3				+TCDD	4.1	0.8
TXB2	-TCDD	69.2	45.8	1.3	0.59775	TPPU+	-TCDD	N/A	N/A	N/A	N/A
	+TCDD	87.6	44.3				+TCDD	N/A	N/A
6-keto-PGF1a	-TCDD	129.3	76	1.7	0.0742628	TPPU+	-TCDD	45.3	19.8	0.84	0.562253
	+TCDD	222.1	66.7				+TCDD	37.9	18.9
LXA4	-TCDD	1.8	0.4	4.1	0.0494917	TPPU+	-TCDD	3.2	2.8	1.6	0.215964
	+TCDD	7.4	5.4				+TCDD	5.2	1.8
LTB4	-TCDD	0.4	0.2	4	0.176727	TPPU+	-TCDD	1.7	2.1	0.24	0.205516
	+TCDD	1.6	1.8				+TCDD	0.4	0.2
6-trans-LTB4	-TCDD	0.7	0.2	3.6	0.0802082	TPPU+	-TCDD	1.5	1.6	1.1	0.828668
	+TCDD	2.5	2				+TCDD	1.7	1.2
5-oxo-ETE	-TCDD	635.5	460.6	1	0.924134	TPPU+	-TCDD	349.9	131.4	2.4	0.00170265
	+TCDD	656.8	150.8				+TCDD	851.8	204.1
12-oxo-ETE	-TCDD	35.5	19.6	2.5	0.0716822	TPPU+	-TCDD	42	45.4	0.42	0.269844
	+TCDD	87.5	52.5				+TCDD	17.7	6.3
15-oxo-ETE	-TCDD	5.3	5.8	1.1	0.845762	TPPU+	-TCDD	3.6	3	0.42	0.161178
	+TCDD	6	5.2				+TCDD	1.5	0.5
5-HETE	-TCDD	24.9	10.6	2.5	0.00913475	TPPU+	-TCDD	14.7	16.6	0.73	0.616618
	+TCDD	61.8	21.7				+TCDD	10.8	2.2
8-HETE	-TCDD	43.1	28.4	1.9	0.113911	TPPU+	-TCDD	19.1	15.9	0.62	0.341104
	+TCDD	81.9	39.8				+TCDD	11.8	2.7
9-HETE	-TCDD	18.6	8.3	1.9	0.0803101	TPPU+	-TCDD	10.2	9.2	0.49	0.243915
	+TCDD	36.1	17.7				+TCDD	5	0.9
11-HETE	-TCDD	114.2	57.1	2	0.0851006	TPPU+	-TCDD	18.2	11.7	0.91	0.778043
	+TCDD	226.2	114				+TCDD	16.6	3.7
12-HETE	-TCDD	974.6	537.8	2.2	0.09391	TPPU+	-TCDD	189	160.2	0.95	0.909604
	+TCDD	2161	1288.2				+TCDD	179.8	71.8
15-HETE	-TCDD	207.2	101.3	1.9	0.0571262	TPPU+	-TCDD	37.3	9.4	1.3	0.124615
	+TCDD	384.9	147.5				+TCDD	48.4	11
9-oxo-ODE	-TCDD	10.9	7.2	2.7	0.0444021	TPPU+	-TCDD	52.2	66	0.28	0.239952
	+TCDD	29.3	15.7				+TCDD	14.6	5.5
13-oxo-ODE	-TCDD	5.3	5.8	1.1	0.845762	TPPU+	-TCDD	9	11.6	0.5	0.432521
	+TCDD	6	5.2				+TCDD	4.5	3.7
9-HODE	-TCDD	297	151.9	2.2	0.0176753	TPPU+	-TCDD	89.9	56.1	0.9	0.729711
	+TCDD	639.5	207.6				+TCDD	80.5	17.4
13-HODE	-TCDD	357.8	136.6	2.5	0.0192433	TPPU+	-TCDD	159.6	123.8	1.1	0.846658
	+TCDD	881.6	376.9				+TCDD	172.7	78.6
9(10)-EpOME	-TCDD	621.8	513	1.6	0.356354	TPPU+	-TCDD	87.2	100.9	0.89	0.847719
	+TCDD	1008.1	718.1				+TCDD	78	24
12(13)-EpOME	-TCDD	650.1	575.1	1.6	0.386747	TPPU+	-TCDD	78.7	92.8	0.96	0.943982
	+TCDD	1031.7	733.6				+TCDD	75.6	23
9,10-DiHOME	-TCDD	52.3	50.7	2.3	0.0217269	TPPU+	-TCDD	32.2	35.8	1.7	0.203943
	+TCDD	120	16.3				+TCDD	55.5	11.7
12,13-DiHOME	-TCDD	165.3	113.2	2	0.0162876	TPPU+	-TCDD	64.8	43	1.9	0.0330489
	+TCDD	325.2	33.2				+TCDD	124.9	29.7
9,10-EpODE	-TCDD	17.9	17.6	1.5	0.549681	TPPU+	-TCDD	2.7	2.8	1.6	0.3738
	+TCDD	26.1	23.5				+TCDD	4.2	2.2
12,13-EpODE	-TCDD	7.8	8.5	1.4	0.612998	TPPU+	-TCDD	3	4.7	0.73	0.724739
	+TCDD	10.8	9.5				+TCDD	2.2	1.4
15,16-EpODE	-TCDD	35.3	32	1.3	0.64799	TPPU+	-TCDD	6.4	6	2.7	0.0178138
	+TCDD	45.5	35.9				+TCDD	17.4	5.7
9,10,13-TriHOME	-TCDD	70.2	26	3.4	0.000575588	TPPU+	-TCDD	164.7	183.3	1.2	0.653107
	+TCDD	237.3	62.8				+TCDD	203.2	20.4
9,12,13-TriHOME	-TCDD	118	45	3.9	0.000376834	TPPU+	-TCDD	273.3	305.9	1.3	0.531895
	+TCDD	459	122				+TCDD	364.5	62.2
9,10-DiHODE	-TCDD	1.8	1.8	0.61	0.61356	TPPU+	-TCDD	2.6	4.7	0.54	0.585809
	+TCDD	1.1	0.6				+TCDD	1.4	0.5
15,16-DiHODE	-TCDD	4.3	3.2	3.5	0.00113977	TPPU+	-TCDD	5.3	4.6	1.9	0.0694531
	+TCDD	15.1	3.7				+TCDD	10	2
9-HOTrE	-TCDD	1.6	0.9	1.5	0.313801	TPPU+	-TCDD	2	1.3	0.75	0.457362
	+TCDD	2.4	1.4				+TCDD	1.5	0.6
13-HOTrE	-TCDD	4.3	1.6	2.6	0.0582047	TPPU+	-TCDD	2.8	1.8	1.5	0.512644
	+TCDD	11.2	6.8				+TCDD	4.2	4.2
8(9)-EpETE	-TCDD	12.9	4.1	1.5	0.429661	TPPU+	-TCDD	46.2	28.6	0.73	0.44838
	+TCDD	18.9	15.6				+TCDD	33.9	19.3
11(12)-EpETE	-TCDD	20.5	7.4	1.1	0.862767	TPPU+	-TCDD	55.3	17.3	0.97	0.859023
	+TCDD	21.9	15.9				+TCDD	53.4	15.4
14(15)-EpETE	-TCDD	17.6	5.9	1.2	0.707003	TPPU+	-TCDD	54.4	16.3	0.91	0.605314
	+TCDD	21.3	20.4				+TCDD	49.4	12.9
17(18)-EpETE	-TCDD	32.8	9.6	1	0.972638	TPPU+	-TCDD	120.5	29.4	2.5	0.0049325
	+TCDD	33.3	30.1				+TCDD	302.4	101.7
5,6-DiHETE	-TCDD	0.1	0.1	2	0.346594	TPPU+	-TCDD	0.5	0.9	0	0
	+TCDD	0.2	0.2				+TCDD	0	0
8,9-DiHETE	-TCDD	4.3	1.6	2.2	0.00443446	TPPU+	-TCDD	28	8.2	2.2	0.00169977
	+TCDD	9.5	2.5				+TCDD	61.2	13.8
17,18-DiHETE	-TCDD	41.4	6.2	2.3	1.26208e-05	TPPU+	-TCDD	172.3	38	2.8	0.000461082
	+TCDD	94.2	10.8				+TCDD	481.8	115.6
11,12,15-TriHETrE	-TCDD	120.9	36	3	0.00053577	TPPU+	-TCDD	33.9	14.1	1.9	0.00216102
	+TCDD	357.7	88.2				+TCDD	65	6.8
5-HEPE	-TCDD	4.4	1.5	1.7	0.103861	TPPU+	-TCDD	23.3	10	2.1	0.0182173
	+TCDD	7.3	3.2				+TCDD	49.5	17.1
8-HEPE	-TCDD	119.6	46.7	1.1	0.825517	TPPU+	-TCDD	237	81.5	1.1	0.764414
	+TCDD	132.5	117.7				+TCDD	251.5	65.5
12-HEPE	-TCDD	156.2	57.4	1.1	0.868149	TPPU+	-TCDD	315.2	94.1	1	0.959927
	+TCDD	168.9	155.4				+TCDD	318.3	95
15-HEPE	-TCDD	10.6	2.4	1.3	0.316578	TPPU+	-TCDD	39.3	13.1	1.8	0.13969
	+TCDD	14	6.7				+TCDD	69.4	38.9
7,8-EpDPE	-TCDD	3448	2936.2	1.2	0.71432	TPPU+	-TCDD	964.3	565.2	2	0.0202876
	+TCDD	4153.4	2944.5				+TCDD	1927.1	486.4
10,11-EpDPE	-TCDD	260.9	224	1.2	0.690083	TPPU+	-TCDD	65.1	34.1	2.1	0.00772353
	+TCDD	320.9	234.7				+TCDD	139.7	32.7
13,14-EpDPE	-TCDD	177.7	144.1	1.2	0.711888	TPPU+	-TCDD	45.3	27.2	2	0.0181358
	+TCDD	214.1	156.4				+TCDD	89	18.7
16,17-EpDPE	-TCDD	175.5	141.6	1.2	0.692382	TPPU+	-TCDD	48.7	25.3	2.1	0.00728594
	+TCDD	213.4	150.4				+TCDD	100.2	20
19,20-EpDPE	-TCDD	360.7	297.3	1.2	0.660927	TPPU+	-TCDD	122.9	70.3	2.1	0.0093517
	+TCDD	449.3	317.6				+TCDD	261.6	58.1
4,5-DiHDPE	-TCDD	121.6	142.4	1.6	0.390577	TPPU+	-TCDD	40.7	20.6	1.8	0.279526
	+TCDD	200.5	132.3				+TCDD	74	60.8
7,8-DiHDPE	-TCDD	7	7.1	1.7	0.189038	TPPU+	-TCDD	8.7	5.6	1	0.944035
	+TCDD	11.9	2.8				+TCDD	8.9	2.6
10,11-DiHDPE	-TCDD	19	19.6	1.3	0.545418	TPPU+	-TCDD	13	5.3	1.3	0.357284
	+TCDD	25.2	9.9				+TCDD	16.4	5.7
13,14-DiHDPE	-TCDD	18.8	17.2	1.6	0.185753	TPPU+	-TCDD	14.3	6.9	1.4	0.300688
	+TCDD	31	7.7				+TCDD	20.6	10.7
16,17-DiHDPE	-TCDD	50.5	34.9	1.5	0.137612	TPPU+	-TCDD	64.5	21.3	1.2	0.462385
	+TCDD	77.9	12.7				+TCDD	78	32.8
19,20-DiHDPE	-TCDD	194.7	137.2	1.8	0.0803737	TPPU+	-TCDD	244.9	90.7	1.6	0.123961
	+TCDD	345.8	98.4				+TCDD	394.1	171.6
17-HDoHE	-TCDD	418.9	278.6	2	0.0241632	TPPU+	-TCDD	284.1	215.3	1.9	0.103068
	+TCDD	854.8	214.2				+TCDD	548.9	239.2
5,6-DiHETrE	-TCDD	4.3	3.7	5.1	0.000269084	TPPU+	-TCDD	4	4.5	1.2	0.742938
	+TCDD	21.9	5.2				+TCDD	4.7	1
8,9-DiHETrE	-TCDD	30.4	23.5	1.9	0.0834144	TPPU+	-TCDD	6.4	2.6	2.3	0.000771717
	+TCDD	56.9	18.6				+TCDD	14.4	2.2
11,12-DiHETrE	-TCDD	51.3	33.5	3	0.00133533	TPPU+	-TCDD	12.8	6.1	3.6	3.26588e-05
	+TCDD	155.4	34.9				+TCDD	46	6.5
14,15-DiHETrE	-TCDD	107.5	59.1	2.1	0.0087224	TPPU+	-TCDD	33.6	8.4	2.2	0.000847646
	+TCDD	224.8	47.9				+TCDD	74.2	15.4
15(S)-HETrE	-TCDD	137.1	26.2	2	0.00329411	TPPU+	-TCDD	27	4.8	1.4	0.0531496
	+TCDD	275.7	70.3				+TCDD	37.7	9.4
5(6)-EpETrE	-TCDD	2070.7	1246	1.3	0.568435	TPPU+	-TCDD	205.4	105.4	0.93	0.763107
	+TCDD	2715.4	2079				+TCDD	190.1	30.4
8(9)-EpETrE	-TCDD	12.9	4.1	1.5	0.429661	TPPU+	-TCDD	25.8	18.1	0.7	0.368103
	+TCDD	18.9	15.6				+TCDD	18	2.6
11(12)-EpETrE	-TCDD	545.9	313.8	1.3	0.543681	TPPU+	-TCDD	56.7	37.8	0.74	0.410734
	+TCDD	721.9	535.4				+TCDD	41.8	6.7
14(15)-EpETrE	-TCDD	407.7	222.1	1.2	0.658212	TPPU+	-TCDD	38.9	23	0.78	0.442717
	+TCDD	493.6	354.3				+TCDD	30.4	5
	*	p < 0.05
	**	p < 0.01
	***	p < 0.001
